# Supplementary material for: An Assessment of Regional Genetic Diversity of HIV-1
Source: Viruses. 2025 Nov 30;17(12):1568. doi: 10.3390/v17121568 (PMC12737675; doi:10.3390/v17121568)
Supplement: Supplementary file 1 [file viruses-17-01568-s001.zip]

Archive with 1 entries (1 files):
- viruses-3992429-supplementary.pdf
